# Supplementary material for: Effects of a Type I RM System on Gene Expression and Glycogen Catabolism in Synechocystis sp. PCC 6803
Source: Front Microbiol. 2020 Jun 9;11:1258. doi: 10.3389/fmicb.2020.01258 (PMC7296061; doi:10.3389/fmicb.2020.01258)
Supplement: Supplementary file 2 [file Data_Sheet_2.xlsx]

## Sheet: Table S3
Table S3 Genes differentially expressed in slr6095::Kmr and WT
ID	Gene	annotation	slr6095::Kmr /WT	P-value
ssr2194		unknown protein	42.3051	0.0001
sll0199	petE	plastocyanin	37.024	0
slr1084		unknown protein	31.7367	0.0049
sll7066		unknown protein	21.0233	0
slr0782		putative flavin-containing monoamine oxidase	17.6085	0.0018
sll1926		hypothetical protein	14.0133	0
sll1236		unknown protein	13.0902	0.0025
slr0749	chlL	light-independent protochlorophyllide reductase iron protein subunit ChlL	12.0809	0.0042
sll7065		unknown protein	12.0212	0
sll7064		unknown protein	11.806	0
sll7086		unknown protein	10.0121	0.0003
sll7090		unknown protein	8.1951	0
slr6016		unknown protein	6.6932	0
slr6075		unknown protein	6.6932	0
slr1906		hypothetical protein	6.595	0
ssl3335	secE	preprotein translocase SecE subunit	6.5039	0
sll7063		unknown protein	6.4783	0
slr6012		unknown protein	6.1121	0
slr6071		unknown protein	6.1121	0
slr1240		unknown protein	5.891	0
ssr2754		hypothetical protein	5.8507	0.0033
slr7088		hypothetical protein	5.819	0.0032
slr6015		unknown protein	5.1246	0.0002
slr6074		unknown protein	5.1246	0.0002
sll1214		hypothetical protein YCF59	5.1227	0
ssr2787		unknown protein	5.0197	0.0001
slr0473	hik35	cyanobacterial phytochrome 1, two-component sensor histidine kinase	4.8834	0
slr1712		hypothetical protein	4.8515	0.0026
ssr6046		hypothetical protein	4.8421	0.0067
slr1241		hypothetical protein	4.8342	0.0018
slr0653	sigA	principal RNA polymerase sigma factor SigA	4.7465	0
slr0474	rcp1	two-component response regulator CheY subfamily, regulator for phytochrome 1 (Cph1)	4.6322	0
slr1142		hypothetical protein	4.5991	0.0053
slr0489		unknown protein	4.4728	0.0002
slr1657		hypothetical protein	4.4676	0.0012
ssr6048		unknown protein	4.4314	0.0007
sll1942		unknown protein	4.4087	0.0095
slr5051		unknown protein	4.383	0.0007
sll7085		unknown protein	4.3227	0.0098
slr1811		hypothetical protein	4.3183	0.008
sll1583		unknown protein	4.3109	0
slr0103		unknown protein	4.277	0.0003
slr0011	rbcX	possible Rubisco chaperonin	4.2534	0
sll0543		hypothetical protein	4.2503	0
sll0520	ndhI	NADH dehydrogenase subunit NdhI	4.2378	0.0001
slr1668		function unknown (target gene of sycrp1)	4.2091	0.0001
sll7089		unknown protein	4.1405	0.0005
slr0623	trxA	thioredoxin	4.0765	0
ssr0692		hypothetical protein	4.0386	0.0001
slr1218		hypothetical protein YCF39	3.9952	0.0078
slr1818		hypothetical protein	3.9754	0.0018
slr0146		hypothetical protein	3.974	0
sll1254		hypothetical protein	3.9147	0.0011
slr1611		hypothetical protein	3.8633	0.0004
slr1583		hypothetical protein	3.8608	0
slr1808	hemA	transfer RNA-Gln reductase	3.8471	0.0004
slr2053		putative hydrolase	3.8229	0.0045
sll0997		hypothetical protein	3.8087	0.0001
slr1116		hypothetical protein	3.7933	0.0079
sll1286		transcriptional regulator	3.793	0.0002
slr1083		hypothetical protein	3.7873	0.0001
ssl1784	rps15	30S ribosomal protein S15	3.7317	0.0029
slr1815		hypothetical protein	3.7293	0.0009
sll1651		hypothetical protein	3.7045	0.0058
slr0012	rbcS	ribulose bisphosphate carboxylase small subunit	3.6594	0
slr2052		hypothetical protein	3.6245	0.0083
slr5077		hypothetical protein	3.5974	0.0027
sll1222		hypothetical protein	3.551	0.0001
slr0708		periplasmic protein, function unknown	3.5202	0.0001
ssl3436	rpl29	50S ribosomal protein L29	3.4902	0.0003
sll0083	gmhA	phosphoheptose isomerase	3.4372	0.0022
slr1444		hypothetical protein	3.4297	0.0001
slr1169		unknown protein	3.4295	0.0026
slr1495		hypothetical protein	3.4189	0.0012
sll0872		unknown protein	3.3987	0.0009
sll1181	hlyD	similar to hemolysin secretion protein	3.3634	0.0001
slr1957		hypothetical protein	3.3594	0.0027
ssl3441	infA	initiation factor IF-1	3.3392	0.001
slr1077	gumH	probable glycosyltransferase	3.317	0
slr1924	pbp7	D-alanyl-D-alanine carboxypeptidase	3.2929	0.0037
slr6047		hypothetical protein	3.2382	0.0002
sll0776	spkD	serine/threonine kinase	3.2178	0.003
slr1173		hypothetical protein	3.21	0.0018
slr1726		unknown protein	3.2003	0.0065
slr1028		unknown protein	3.1777	0.0001
slr5119		hypothetical protein	3.1738	0.0004
ssr3129		unknown protein	3.1264	0.0049
slr0144		hypothetical protein	3.0996	0.0001
slr0889		hypothetical protein	3.0929	0.0003
slr1549	def	polypeptide deformylase	3.0905	0.0035
slr5124		hypothetical protein	3.0421	0.0064
slr1081		hypothetical protein	3.0174	0.0005
sll0981		unknown protein	3.0146	0.0065
sll1805	rpl16	50S ribosomal protein L16	2.9894	0.0009
sll1533	pilT2	twitching mobility protein	2.9828	0.0002
slr1970		hypothetical protein	2.9819	0.0096
sll0535	clpX	ATP-dependent Clp protease ATPase subunit	2.9815	0.0016
slr0149		hypothetical protein	2.9576	0.0002
slr2073		hypothetical protein YCF50	2.9567	0.0005
sll0743		hypothetical protein	2.95	0.0092
slr0888		hypothetical protein	2.9407	0.004
slr2046		unknown protein	2.9221	0.0001
sll1414		hypothetical protein	2.9088	0.0029
sll0446		unknown protein	2.8991	0.0003
slr1039		hypothetical protein	2.8656	0.0088
slr2017	pilA11	type 4 pilin-like protein, essential for motility	2.861	0.0005
sll1356	glgP	glycogen phosphorylase	2.8489	0.001
slr1115		probable methyltransferase	2.83	0.0099
slr1082		unknown protein	2.8267	0.001
slr1072	rfbD	GDP-D-mannose dehydratase	2.8235	0.0058
slr1079		unknown protein	2.823	0.0018
slr7023		hypothetical protein	2.8075	0.0051
sll0819	psaF	photosystem I reaction center subunit III precursor (PSI-F), plastocyanin (cyt c553) docking protein	2.8038	0.0002
slr1347	icfA	beta-type carbonic anhydrase localized in the carboxysome	2.7808	0.0076
sll6017		hypothetical protein	2.7592	0.0048
sll6076		hypothetical protein	2.7592	0.0048
sll0767	rpl20	50S ribosomal protein L20	2.7525	0.0012
ssr1765		hypothetical protein	2.7447	0.009
ssr0482	rps16	30S ribosomal protein S16	2.7381	0.0063
slr1556	ddh	2-hydroxyacid dehydrogenase homolog	2.7078	0.0076
slr1693	rre24	two-component response regulator PatA subfamily	2.7006	0.0089
sll1224	hoxY	hydrogenase subunit of the bidirectional hydrogenase	2.6881	0.0076
slr0145		unknown protein	2.6691	0.0006
slr1928	pilA5	type 4 pilin-like protein	2.6514	0.0015
slr1376		hypothetical protein	2.646	0.0077
slr1437		unknown protein	2.6182	0.0014
sll0830	fus	elongation factor EF-G	2.61	0.0009
sll1766		hypothetical protein	2.6026	0.0048
sll0898		hypothetical protein	2.5975	0.003
sll1784		periplasmic protein, function unknown	2.5508	0.009
ssl3437	rps17	30S ribosomal protein S17	2.5492	0.0031
slr0680		hypothetical protein	2.5361	0.0028
slr1944		periplasmic protein, function unknown	2.5248	0.0026
slr5118		hypothetical protein	2.5242	0.0086
slr1276		hypothetical protein	2.4821	0.0066
sll8007		unknown protein	2.4724	0.0046
slr0148		hypothetical protein	2.4679	0.002
slr0147		hypothetical protein	2.4277	0.0018
slr1152		hypothetical protein	2.3634	0.003
sll1096	rps12	30S ribosomal protein S12	2.338	0.0082
sll0887		putative modulator of DNA gyrase	2.195	0.0075
sll1502	gltB	NADH-dependent glutamate synthase large subunit	2.1294	0.0064
sml0008	psaJ	photosystem I subunit IX	2.0923	0.0059
sll0846		hypothetical protein	0.4807	0.0041
slr0687	rre4	probable two-component response regulator	0.477	0.0082
slr1969	hik24	two-component sensor histidine kinase	0.4705	0.0073
sll1681		unknown protein	0.4666	0.0081
slr1400	hik38	two-component hybrid sensor and regulator	0.465	0.0095
slr0633	thiG	thiamine biosynthesis protein ThiG	0.4534	0.0088
slr1087		hypothetical protein	0.4528	0.0053
sll0573	arcC	carbamate kinase	0.4511	0.0073
sll1382	petF	ferredoxin, petF-like protein	0.4459	0.0059
sll1434	mrcA	penicillin-binding protein	0.4401	0.005
sll1053		hypothetical protein	0.4265	0.0028
sll1564	leuA	putative lyase	0.426	0.0044
slr0404		hypothetical protein	0.4253	0.0062
ssl1762		hypothetical protein	0.4213	0.0084
slr1262		hypothetical protein	0.4152	0.0018
sll0170	dnaK2	DnaK protein 2, heat shock protein 70	0.4151	0.0026
slr0579		unknown protein	0.4134	0.0023
ssl3769		unknown protein	0.4124	0.0041
sll1981	ilvB	acetolactate synthase	0.4094	0.0027
sll0408		peptidyl-prolyl cis-trans isomerase	0.4067	0.0045
sll0037		hypothetical protein	0.4024	0.0071
slr1722	gnaB	inosine-5'-monophosphate dehydrogenase	0.399	0.0032
ssr2062		hypothetical protein	0.3988	0.0053
slr1917		hypothetical protein	0.3987	0.0087
slr1237	codA	cytosine deaminase	0.3985	0.0053
sll1031	ccmM	carbon dioxide concentrating mechanism protein CcmM, putative carboxysome structural protein	0.3955	0.0031
slr1249	pstA	phosphate transport system permease protein PstA homolog	0.3936	0.0036
slr0270		hypothetical protein	0.389	0.009
sll1703		protease IV	0.3878	0.004
sll1321		hypothetical protein	0.3865	0.0064
slr0677	exbB	biopolymer transport ExbB like protein	0.3862	0.0027
slr1894	mrgA	probable DNA-binding stress protein	0.3833	0.0036
sll1641	gad	glutamate decarboxylase	0.3823	0.0046
sll8019		hypothetical protein	0.3819	0.0029
sll0148		hypothetical protein	0.3781	0.0024
sll1138		hypothetical protein	0.3771	0.0025
slr0453		hypothetical protein	0.3765	0.0013
slr0033		glutamyl-tRNA(Gln) amidotransferase subunit C	0.3753	0.0095
sll1327	atpC	ATP synthase gamma chain	0.3708	0.0043
slr1665	dapF	diaminopimelate epimerase	0.3681	0.0055
slr1672	glpK	glycerol kinase	0.3677	0.0021
slr1413		hypothetical protein	0.3674	0.0007
sll0048		unknown protein	0.3638	0.0009
sll1654		hypothetical protein	0.3623	0.0009
sll1573		hypothetical protein	0.3617	0.0077
slr0643		hypothetical protein	0.3596	0.0026
slr0729		hypothetical protein	0.3539	0.0064
sll1324	atpF	ATP synthase B chain (subunit I) of CF(0)	0.3539	0.0059
slr1895		hypothetical protein	0.3531	0.0014
slr1185	petC2	cytochrome b6-f complex alternative iron-sulfur subunit (Rieske iron sulfur protein)	0.349	0.0053
ssr2799	rpl27	50S ribosomal protein L27	0.3485	0.0021
sll0381		hypothetical protein	0.347	0.0017
slr0617		unknown protein	0.3466	0.0019
sll1655	birA	similar to biotin [acetyl-CoA-carboxylase] ligase	0.3403	0.0003
slr0918	pepM	methionine aminopeptidase	0.3391	0.0005
slr0181		hypothetical protein	0.3349	0.0035
sll0185		hypothetical protein	0.3348	0.0002
sll1852	ndk	nucleoside diphosphate kinase	0.3335	0.003
sll1024		hypothetical protein	0.3332	0.0016
sll0069		hypothetical protein	0.3323	0.0028
slr1573		hypothetical protein	0.3295	0.0029
sll0798	hik30	Ni(II)-sensor and/or redox sensor, two-component sensor histidine kinase	0.3291	0.0079
slr0476		unknown protein	0.3262	0.0002
slr1285	hik34	two-component sensor histidine kinase	0.3257	0.0001
sll0856	sigH	RNA polymerase ECF-type (group 3) sigma-E factor	0.3247	0.0003
sll0064		periplasmic protein, putative polar amino acid transport system substrate-binding protein	0.3224	0.0046
slr0689		hypothetical protein	0.3218	0.0024
slr0394	pgk	phosphoglycerate kinase	0.3202	0.0004
slr0967		hypothetical protein	0.3088	0.0016
sll1797		hypothetical protein YCF21	0.3084	0.0069
sll0385	cbiO	ATP-binding protein of ABC transporter	0.3058	0.0022
ssr2227		putative transposase	0.3048	0.0009
sll1580	cpcC1	phycobilisome rod linker polypeptide	0.3043	0.0004
sll1025		hypothetical protein	0.3037	0.0002
slr0597	purH	phosphoribosyl aminoimidazole carboxy formyl formyltransferase/inosinemonophosphate cyclohydrolase (PUR-H(J))	0.3031	0.0002
sll1768	appB	probable oligopeptides ABC transporter permease protein	0.3031	0.0062
slr1248	pstC	phosphate transport system permease protein PstC homolog	0.3019	0.0001
sll0481		unknown protein	0.301	0.0044
sll1883	argJ	arginine biosynthesis bifunctional protein ArgJ	0.2984	0.0001
sll1234	ahcY	adenosylhomocysteinase	0.2966	0.0002
sll0528		hypothetical protein	0.2966	0.0051
sll0482		unknown protein	0.2953	0.0004
sll1483		periplasmic protein, similar to transforming growth factor induced protein	0.295	0
slr1867	trpD	anthranilate phosphoribosyltransferase	0.2943	0.002
slr0897		probable endoglucanase	0.293	0
slr0262		unknown protein	0.2911	0.0031
sll0901	purE	phosphoribosylaminoimidazole carboxylase	0.29	0.0035
slr1748		probable phosphoglycerate mutase	0.2896	0.0002
slr1094		hypothetical protein	0.2889	0.001
slr7049		resolvase	0.2875	0.0032
slr0852		hypothetical protein	0.2873	0.0018
sll1498	carA	carbamoyl-phosphate synthase small chain	0.286	0.0033
slr1215		hypothetical protein	0.2841	0.0042
sll0844		tRNA (5-methylaminomethyl-2-thiouridylate)-methyltransferase	0.2828	0.0001
sll0594		transcriptional regulator	0.2808	0
slr0935		hypothetical protein	0.2799	0.0003
sll1325	atpD	ATP synthase delta chain of CF(1)	0.2789	0.0005
sll0829	rapQ	probable methyltransferase	0.2782	0.0027
sll1579	cpcC2	phycobilisome rod linker polypeptide	0.2747	0.0003
slr0360		hypothetical protein	0.2701	0.0044
ssl0787		unknown protein	0.2684	0.0072
slr1603		hypothetical protein	0.2663	0.0001
sll0382		hypothetical protein	0.2654	0.0001
sll1086		unknown protein	0.2636	0
sll0684	pstB	phosphate transport ATP-binding protein PstB homolog	0.2624	0.0017
sll0416	csp60	60 kDa chaperonin 2, GroEL2, molecular chaperone	0.2612	0.0003
sll1064		hypothetical protein	0.2607	0.0004
sll0939		hypothetical protein	0.2598	0.0033
sll8034		2-nitropropane dioxygenase	0.2581	0.0045
slr0056	chlG	chlorophyll a synthase	0.2575	0.0001
sll0726	pgm	phosphoglucomutase	0.254	0.0001
slr1330	atpE	ATP synthase epsilon chain of CF(1)	0.2507	0.0003
slr1394		hypothetical protein	0.2503	0.0008
sll0875		hypothetical protein	0.2489	0.0068
sll1127	menB	1,4-dihydroxy-2-naphthoate synthase	0.2484	0
sll1281	psbZ	photosystem II PsbZ protein	0.246	0.0037
sll0683	pstB	phosphate transport ATP-binding protein PstB homolog	0.2449	0.0013
sll0983		hypothetical protein	0.2434	0.0034
sll8002		hypothetical protein	0.2385	0.0001
ssl2384		unknown protein	0.2374	0.0071
sll0383	cbiM	cobalamin biosynthesis protein M	0.2368	0.0035
slr0559	natB	periplasmic binding protein of ABC transporter for natural amino acids	0.2359	0.0021
sll0034	vanY	putative carboxypeptidase	0.2358	0.0006
sll0549		hypothetical protein	0.2347	0.0032
sll1702		hypothetical protein YCF51	0.2282	0
ssr3188		hypothetical protein	0.2221	0.0051
sll0596		hypothetical protein	0.2219	0.0003
sll0595		unknown protein	0.217	0.0036
ssl3364	cp12	CP12 polypeptide	0.2116	0.0027
slr0273		unknown protein	0.2083	0.0004
slr1291	ndhD2	NADH dehydrogenase subunit 4	0.2032	0
slr0095		O-methyltransferase	0.2017	0.0038
slr0989		hypothetical protein	0.1983	0
slr8038		WD-repeat protein	0.1983	0
slr1109	ank	similar to ankyrin	0.1973	0
sll1848		putative acyltransferas	0.1955	0.0011
slr0895	prqR	transcriptional regulator	0.1921	0.0004
slr1755	gpsA	NAD+ dependent glycerol-3-phosphate dehydrogenase	0.1878	0.0002
sll0254	crtL	probable phytoene dehydrogenase Rieske iron-sulfur component	0.1844	0.0005
slr1805	hik16	two-component sensor histidine kinase	0.181	0.0002
slr1655	psaL	photosystem I subunit XI	0.1807	0.0002
sll0630		unknown protein	0.1794	0.0008
ssl2598	psbH	photosystem II PsbH protein	0.1785	0.0001
sll0982		unknown protein	0.1754	0.0007
sll1541		hypothetical protein	0.1489	0
sll0938		aspartate transaminase	0.1417	0
slr0787		hypothetical protein	0.1411	0.0001
slr0093	dnaJ	DnaJ protein, heat shock protein 40, molecular chaperone	0.137	0
slr0271		unknown protein	0.1364	0
slr2135	hupE	hydrogenase accessory protein HupE	0.1349	0
sll1647		probable phosphinothricin N-acetyltransferase	0.1271	0.0018
slr0232		hypothetical protein	0.1174	0
slr1452	sbpA	sulfate transport system substrate-binding protein	0.1073	0.0034
slr0272		unknown protein	0.0914	0
sll1514	hspA	16.6 kDa small heat shock protein, molecular chaperone	0.089	0
sll0680	pstS	phosphate-binding periplasmic protein precursor (PBP)	0.0733	0
ssl7046		hypothetical protein	0.0698	0.0098
sll0682	pstA	phosphate transport system permease protein PstA homolog	0.0356	0
sll0681	pstC	phosphate transport system permease protein PstC homolog	0.0256	0
sll1796	petJ	cytochrome c553	0.022	0

## Sheet: Table S4
Table S4 Genes differentially expressed in slr6096::Kmr and WT
ID	Gene	annotation	slr6096::Kmr /WT	P-value
ssr2194		unknown protein	67.727	0
sll0199	petE	plastocyanin	44.7207	0
sll7066		unknown protein	26.573	0
sll1236		unknown protein	16.684	0
sll7086		unknown protein	16.3915	0
sll1926		hypothetical protein	15.4892	0.0002
sll7064		unknown protein	13.8173	0
sll7065		unknown protein	12.5633	0
slr0749	chlL	light-independent protochlorophyllide reductase iron protein subunit ChlL	11.4307	0.0064
slr0870		hypothetical protein	10.0555	0.0001
sll7090		unknown protein	9.3795	0
sll7063		unknown protein	8.6769	0
slr6016		unknown protein	8.3367	0
slr6075		unknown protein	8.3367	0
slr1240		unknown protein	7.9138	0
slr0750	chlN	light-independent protochlorophyllide reductase subunit ChlN	7.8914	0.0012
slr1241		hypothetical protein	7.8139	0
sll7085		unknown protein	7.3713	0
slr7088		hypothetical protein	7.3135	0
slr6015		unknown protein	6.8349	0
slr6074		unknown protein	6.8349	0
sll0543		hypothetical protein	6.7936	0
slr1657		hypothetical protein	6.5409	0.0001
sll0520	ndhI	NADH dehydrogenase subunit NdhI	6.1593	0.0001
slr6012		unknown protein	5.7402	0
slr6071		unknown protein	5.7402	0
slr0572		unknown protein	5.7106	0.0001
ssl3335	secE	preprotein translocase SecE subunit	5.7084	0
slr1924	pbp7	D-alanyl-D-alanine carboxypeptidase	5.6212	0
slr1218		hypothetical protein YCF39	5.6079	0.0003
sll7089		unknown protein	5.4744	0
sll1222		hypothetical protein	5.2791	0
slr1083		hypothetical protein	5.2592	0.0001
slr1116		hypothetical protein	5.2229	0.0004
sll7062		unknown protein	5.1259	0
ssl1046		hypothetical protein	5.1138	0.0002
sll1305		probable hydrolase	5.0169	0.0011
ssl1300		hypothetical protein	4.9588	0.0058
slr1906		hypothetical protein	4.8756	0.0006
slr1966		hypothetical protein	4.8552	0.0014
slr1812		hypothetical protein	4.8222	0.0015
sll1942		unknown protein	4.7356	0.0003
slr0474	rcp1	two-component response regulator CheY subfamily, regulator for phytochrome 1 (Cph1)	4.6832	0
sll1830		unknown protein	4.6592	0.0001
sll1214		hypothetical protein YCF59	4.621	0
ssr6048		unknown protein	4.5606	0.0006
slr0653	sigA	principal RNA polymerase sigma factor SigA	4.5298	0
sll1224	hoxY	hydrogenase subunit of the bidirectional hydrogenase	4.4761	0.0059
slr0473	hik35	cyanobacterial phytochrome 1, two-component sensor histidine kinase	4.4315	0.0023
sll1784		periplasmic protein, function unknown	4.3771	0
slr2073		hypothetical protein YCF50	4.3725	0
sll1286		transcriptional regulator	4.3482	0.0002
ssl1784	rps15	30S ribosomal protein S15	4.3407	0.0009
slr1173		hypothetical protein	4.3284	0.0001
slr1583		hypothetical protein	4.3023	0
slr1860	icfG	carbon metabolisms regulatory protein IcfG	4.2757	0.0026
slr5051		unknown protein	4.2291	0.0006
sll1583		unknown protein	4.2089	0
slr0741	phoU	transcriptional regulator	4.1688	0.0054
sll7087		unknown protein	4.0896	0.0002
ssr2067		hypothetical protein	4.0566	0.0016
slr0489		unknown protein	4.0274	0.0004
slr2016	pilA10	type 4 pilin-like protein, essential for motility	3.9028	0.0002
slr6047		hypothetical protein	3.893	0.0001
slr1444		hypothetical protein	3.8443	0.0009
slr2128		hypothetical protein	3.82	0.0053
slr0708		periplasmic protein, function unknown	3.8168	0.0002
sll0756		unknown protein	3.8112	0.0037
slr2017	pilA11	type 4 pilin-like protein, essential for motility	3.751	0.0001
sll1785		periplasmic protein, function unknown	3.7497	0.0001
slr1410		periplasmic WD-repeat protein	3.7256	0.0004
sll0518		unknown protein	3.6778	0.0027
sll1181	hlyD	similar to hemolysin secretion protein	3.6473	0.0001
slr1276		hypothetical protein	3.6283	0.0004
ssl3410		unknown protein	3.6109	0.0031
slr1377	lepB	leader peptidase I (signal peptidase I)	3.6018	0.0018
slr0103		unknown protein	3.5932	0.0014
slr1611		hypothetical protein	3.5841	0.0011
slr1815		hypothetical protein	3.577	0.0014
sll7075		unknown protein	3.573	0.0027
sll0271	nusB	N utilization substance protein B homolog	3.5485	0.0047
slr1406		periplasmic protein, function unknown	3.5118	0.0089
slr5077		hypothetical protein	3.5021	0.0031
slr1984	nbp1	nucleic acid-binding protein, 30S ribosomal protein S1 homolog	3.4956	0.0061
sll0997		hypothetical protein	3.4905	0.0004
slr0011	rbcX	possible Rubisco chaperonin	3.4429	0.0049
slr1704		hypothetical protein	3.437	0.0001
slr1712		hypothetical protein	3.3977	0.0027
sll0776	spkD	serine/threonine kinase	3.3751	0.0021
sll0743		hypothetical protein	3.3504	0.0028
ssl3436	rpl29	50S ribosomal protein L29	3.3387	0.0014
slr1275		hypothetical protein	3.3373	0.0028
slr1169		unknown protein	3.3182	0.0037
sll1414		hypothetical protein	3.274	0.0011
sll1254		hypothetical protein	3.2527	0.0071
sll0319		periplasmic protein, function unknown	3.2254	0.0021
sll1356	glgP	glycogen phosphorylase	3.2206	0.0007
sll0872		unknown protein	3.1898	0.0024
slr1958		unknown protein	3.1557	0.0056
sll1766		hypothetical protein	3.1402	0.0013
slr0146		hypothetical protein	3.1262	0.0037
slr1944		periplasmic protein, function unknown	3.1161	0.001
slr0623	trxA	thioredoxin	3.1057	0.0011
sll1805	rpl16	50S ribosomal protein L16	3.0914	0.0022
sll0535	clpX	ATP-dependent Clp protease ATPase subunit	3.0563	0.0025
sll0446		unknown protein	3.0485	0.0007
slr1512	sbtA	sodium-dependent bicarbonate transporter	3.0295	0.0057
slr1081		hypothetical protein	3.028	0.0012
slr1028		unknown protein	3.0267	0.0008
slr0217		hypothetical protein	3.0143	0.0084
slr1693	rre24	two-component response regulator PatA subfamily	2.9726	0.0055
sll1783		hypothetical protein	2.9611	0.0049
slr0869		hypothetical protein	2.9557	0.0037
sll1871	hik6	two-component system sensory histidine kinase	2.9464	0.0062
slr1082		unknown protein	2.9396	0.0024
sll0767	rpl20	50S ribosomal protein L20	2.9071	0.0023
sll0404	glcD	glycolate oxidase subunit GlcD	2.8448	0.0079
slr1549	def	polypeptide deformylase	2.8328	0.0093
slr0925	ssb	single-stranded DNA-binding protein	2.8019	0.0075
slr1136	ctaCI	cytochrome c oxidase subunit II	2.749	0.0072
slr2046		unknown protein	2.7441	0.0015
sll1304		unknown protein	2.7351	0.0067
slr0889		hypothetical protein	2.7337	0.0026
sll1879	ycf55	two-component response regulator	2.7292	0.0087
slr1376		hypothetical protein	2.6983	0.0071
slr1079		unknown protein	2.6855	0.0074
slr1164	nrdA	ribonucleotide reductase subunit alpha	2.6847	0.0048
sll1291	rre12	two-component response regulator PatA subfamily	2.6744	0.0039
ssl3437	rps17	30S ribosomal protein S17	2.6352	0.0051
slr1437		unknown protein	2.5518	0.0042
sll0830	fus	elongation factor EF-G	2.5326	0.0049
slr5119		hypothetical protein	2.4949	0.0068
slr0937		unknown protein	2.4601	0.009
sll1306		periplasmic protein, function unknown	2.3842	0.0088
sll0819	psaF	photosystem I reaction center subunit III precursor (PSI-F), plastocyanin (cyt c553) docking protein	2.2653	0.0089
slr0888		hypothetical protein	2.2539	0.0081
slr2018		unknown protein	2.2355	0.0088
sll1427	hhoB	protease	0.4293	0.0084
sll1586		unknown protein	0.4174	0.0074
slr1262		hypothetical protein	0.4158	0.0082
slr1463	fus	elongation factor EF-G	0.4091	0.0075
slr1261		hypothetical protein	0.407	0.0029
slr1085		probable glycosyltransferase	0.4067	0.0089
sll1712		DNA binding protein HU	0.3953	0.0059
ssl3769		unknown protein	0.3864	0.0083
sll1138		hypothetical protein	0.3826	0.0096
slr1087		hypothetical protein	0.3811	0.0028
sll1022		hypothetical protein	0.3782	0.0028
sll0154		hypothetical protein	0.3779	0.0088
sll1023	sucC	succinyl-CoA synthetase beta chain	0.3776	0.0027
slr0943	fda	fructose-bisphosphate aldolase, class I	0.3762	0.0096
slr0454	acrB	RND multidrug efflux transporter	0.3727	0.0086
slr1423	murC	UDP-N-acetylmuramate-alanine ligase	0.3712	0.0083
slr1672	glpK	glycerol kinase	0.3693	0.0056
slr1253		unknown protein	0.369	0.0071
sll1745	rpl10	50S ribosomal protein L10	0.3666	0.0026
slr1400	hik38	two-component hybrid sensor and regulator	0.3647	0.0064
slr0453		hypothetical protein	0.3639	0.0031
sll1382	petF	ferredoxin, petF-like protein	0.3637	0.0038
sll0382		hypothetical protein	0.3623	0.0041
sll0680	pstS	phosphate-binding periplasmic protein precursor (PBP)	0.3588	0.0022
slr0598		hypothetical protein	0.3573	0.0081
sll1573		hypothetical protein	0.3569	0.0075
slr7049		resolvase	0.3567	0.0072
sll1564		putative lyase	0.3518	0.0033
slr0067	MRP	MRP protein homolog	0.3517	0.0074
sll0048		unknown protein	0.3505	0.0038
slr0249		hypothetical protein	0.3486	0.0056
slr0689		hypothetical protein	0.3459	0.0078
slr1413		hypothetical protein	0.3454	0.0006
sll0408		peptidyl-prolyl cis-trans isomerase	0.3443	0.0019
sll1434	mrcA	penicillin-binding protein	0.3425	0.0029
slr1247	pstS	phosphate-binding periplasmic protein precursor (PBP)	0.3407	0.0014
sll1070	tktA	transketolase	0.3384	0.0017
sll1327	atpC	ATP synthase gamma chain	0.3381	0.0031
slr1147	hik2	two-component sensor histidine kinase	0.3372	0.0023
sll1325	atpD	ATP synthase delta chain of CF(1)	0.3369	0.0051
sll1641	gad	glutamate decarboxylase	0.3348	0.003
ssr2723		hypothetical protein	0.3325	0.0062
slr0469	rps4	30S ribosomal protein S4	0.3324	0.0011
sll0856	sigH	RNA polymerase ECF-type (group 3) sigma-E factor	0.3292	0.0022
slr1748		probable phosphoglycerate mutase	0.329	0.0023
sll1703	sppA	protease IV	0.3287	0.0031
sll0846		hypothetical protein	0.3284	0.0006
sll0573	arcC	carbamate kinase	0.3279	0.0069
slr1516	sodB	superoxide dismutase	0.3268	0.0004
sll0654	phoA	alkaline phosphatase	0.3256	0.0026
sll1031	ccmM	carbon dioxide concentrating mechanism protein CcmM, putative carboxysome structural protein	0.3169	0.0009
slr6022		unknown protein	0.3154	0.0038
slr6081		unknown protein	0.3154	0.0038
sll0723		unknown protein	0.3152	0.0012
sll1024		hypothetical protein	0.315	0.0011
sll1883	argJ	arginine biosynthesis bifunctional protein ArgJ	0.3149	0.0013
ssl3093	cpcD	phycobilisome small rod linker polypeptide	0.3093	0.0019
sll1760	thrB	homoserine kinase	0.3087	0.0065
sll0711	ipk	isopentenyl monophosphate kinase	0.3087	0.0081
sll8019		hypothetical protein	0.3083	0.0017
sll0185		hypothetical protein	0.3069	0.0002
slr1330	atpE	ATP synthase epsilon chain of CF(1)	0.3063	0.0025
sll1053		hypothetical protein	0.3047	0.0003
slr1677		hypothetical protein	0.3046	0.0085
slr1249	pstA	phosphate transport system permease protein PstA homolog	0.3038	0.001
sll0814		hypothetical protein	0.3011	0.003
slr1403		unknown protein	0.3008	0.0075
slr0617		unknown protein	0.2988	0.0013
sll0148		hypothetical protein	0.2962	0.0007
sll1626	lexA	LexA repressor	0.2947	0.0025
slr1515	ictB	putative membrane protein required for bicarbonate uptake	0.2935	0.003
sll1848	plsC	putative acyltransferas	0.2924	0.0096
slr1665	dapF	diaminopimelate epimerase	0.2897	0.0034
sll0798	hik30	Ni(II)-sensor and/or redox sensor, two-component sensor histidine kinase	0.2877	0.005
slr0056	chlG	chlorophyll a synthase	0.2858	0.0007
slr0918	pepM	methionine aminopeptidase	0.2849	0.0011
slr1722	guaB	inosine-5'-monophosphate dehydrogenase	0.2837	0.0007
sll0681	pstC	phosphate transport system permease protein PstC homolog	0.2808	0.0003
slr1656	murG	UDP-N-acetylglucosamine--N-acetylmuramyl-(pentap eptide) pyrophosphoryl -undecaprenol N-acetylglucosamine transferase	0.275	0.0012
slr0579		unknown protein	0.2736	0.0002
slr1895		hypothetical protein	0.2718	0.0006
ssl0787		unknown protein	0.267	0.0048
sll0481		unknown protein	0.2669	0.002
slr1130	rhnB	ribonuclease HII	0.2666	0.0006
slr1917		hypothetical protein	0.2653	0.0007
sll8002		hypothetical protein	0.2642	0.0004
slr0559	natB	periplasmic binding protein of ABC transporter for natural amino acids	0.2619	0.006
sll1025		hypothetical protein	0.2618	0.0001
slr0273		unknown protein	0.26	0.0031
sll0170	dnaK2	DnaK protein 2, heat shock protein 70, molecular chaperone	0.2577	0
sll0596		hypothetical protein	0.2574	0.0026
ssl8003		unknown protein	0.2549	0.004
slr1687		hypothetical protein	0.2547	0.0052
sll0409	menC	similar to O-succinylbenzoate-CoA synthase	0.2534	0.0084
slr0476		unknown protein	0.251	0
sll1578	cpcA	phycocyanin alpha subunit	0.2506	0.0002
slr1394		hypothetical protein	0.2488	0.0011
slr0394	pgk	phosphoglycerate kinase	0.2482	0.0001
slr0852		hypothetical protein	0.2423	0.0016
sll0682	pstA	phosphate transport system permease protein PstA homolog	0.2395	0.0002
slr1248	pstC,	phosphate transport system permease protein PstC homolog	0.2379	0
slr0418	DevT	putative transcripton factor DevT homolog	0.2377	0.0003
ssr6020		unknown protein	0.2374	0.0014
ssr6079		unknown protein	0.2374	0.0014
sll1234		adenosylhomocysteinase	0.2354	0.0001
slr1185	petC	cytochrome b6-f complex alternative iron-sulfur subunit (Rieske iron sulfur protein)	0.2335	0.001
ssr2799	rpl27	50S ribosomal protein L27	0.2334	0.0005
slr1093	folK	2-amino-4-hydroxy-6-hydroxymethyldihydropteridin e pyrophosphokinase	0.2332	0.0007
slr1867	trpD	anthranilate phosphoribosyltransferase	0.2331	0.0002
sll5063		unknown protein	0.2308	0.0008
sll1654		hypothetical protein	0.2306	0
ssr2227		putative transposase	0.2301	0.0001
slr1109	ank	similar to ankyrin	0.2293	0.0001
sll0982		unknown protein	0.2293	0.0051
slr1285	hik34	two-component sensor histidine kinase	0.2269	0.0001
sll1655	birA	similar to biotin [acetyl-CoA-carboxylase] ligase	0.2257	0
sll0595		unknown protein	0.2249	0.0076
sll0482		unknown protein	0.2249	0.0001
slr0271		unknown protein	0.224	0
sll1797		hypothetical protein YCF21	0.2231	0.0037
slr0897		probable endoglucanase	0.222	0
slr0597	purH	phosphoribosyl aminoimidazole carboxy formyl formyltransferase/inosinemonophosphate cyclohydrolase (PUR-H(J))	0.2199	0
slr0232		hypothetical protein	0.2188	0.0023
ssr2078		putative transposase	0.2171	0.0021
sll0844		tRNA (5-methylaminomethyl-2-thiouridylate)-methyltransferase	0.2155	0
sll0594		transcriptional regulator	0.2135	0
slr1804		unknown protein	0.2088	0.0004
slr0072	gidB	glucose inhibited division protein B	0.2061	0.0049
sll8034		2-nitropropane dioxygenase	0.2042	0.0003
sll0726	pgm	phosphoglucomutase	0.2036	0
sll1281	psbZ	photosystem II PsbZ protein	0.2027	0.0007
slr0967		hypothetical protein	0.2018	0.0006
slr8038		WD-repeat protein	0.2012	0.0001
sll1702		hypothetical protein YCF51	0.2007	0
sll0528		hypothetical protein	0.1949	0.0013
ssr3188		hypothetical protein	0.1936	0.0032
sll1086		unknown protein	0.1923	0
slr1603		hypothetical protein	0.1885	0
sll0939		hypothetical protein	0.185	0.0021
sll1580	cpcC1	phycobilisome rod linker polypeptide	0.1843	0
sll1127	menB	1,4-dihydroxy-2-naphthoate synthase	0.1833	0
sll1483		periplasmic protein, similar to transforming growth factor induced protein	0.182	0
sll1541		hypothetical protein	0.1806	0
slr0272		unknown protein	0.1796	0
sll1853		unknown protein	0.1762	0.0011
slr0521		unknown protein	0.1756	0.005
slr1204	htrA	protease	0.174	0.0089
sll0254	crtL	probable phytoene dehydrogenase Rieske iron-sulfur component	0.1729	0.0007
sll1577	cpcB	phycocyanin beta subunit	0.172	0.0006
slr2135	hupE	hydrogenase accessory protein HupE	0.169	0
sll0630		unknown protein	0.1633	0.0017
ssl2384		unknown protein	0.1623	0.0035
slr0787		hypothetical protein	0.1598	0.0006
ssl3364	cp12	CP12 polypeptide	0.1564	0.0014
slr0989		hypothetical protein	0.1536	0
slr0095		O-methyltransferase	0.1536	0.0013
sll1579	cpcC2	phycobilisome rod linker polypeptide	0.1525	0
slr1291	ndhD2	NADH dehydrogenase subunit 4	0.1512	0
ssl2598	psbH	photosystem II PsbH protein	0.1469	0
slr0895		transcriptional regulator	0.1458	0.0006
slr8044		unknown protein	0.1384	0.0058
sll1852	ndk	nucleoside diphosphate kinase	0.138	0
sll0416	csp60	60 kDa chaperonin 2, GroEL2, molecular chaperone	0.1348	0
slr1805	hik16	two-component sensor histidine kinase	0.1235	0.0001
slr1655	psaL	photosystem I subunit XI	0.1193	0
slr0093	dnaJ	DnaJ protein, heat shock protein 40, molecular chaperone	0.1181	0
sll0938		aspartate transaminase	0.1031	0
slr1452	sbpA	sulfate transport system substrate-binding protein	0.0758	0.0014
ssl3044		probable ferredoxin	0.0734	0.0002
sll1514	hspA	16.6 kDa small heat shock protein, molecular chaperone	0.06	0
slr0601		unknown protein	0.0514	0.0035
sll1796	petJ	cytochrome c553	0.017	0

## Sheet: Table S5
Table S5 Genes differentially expressed in slr6097::Kmr and WT
ID	Gene	annotation	slr6097::Kmr /WT	P-value
ssr2194		unknown protein	75.2272	0
sll0199	petE	plastocyanin	48.7945	0
sll7066		unknown protein	25.3103	0.0067
sll1236		unknown protein	22.0361	0.0018
sll7064		unknown protein	13.8868	0.001
sll1926		hypothetical protein	12.8917	0.0001
sll7086		unknown protein	11.1372	0.0001
slr0782		putative flavin-containing monoamine oxidase	9.4314	0.0088
sll7063		unknown protein	8.2487	0.0025
slr0870		hypothetical protein	7.4161	0.0026
slr2097	glbN	cyanoglobin	6.734	0.0014
ssr2787		unknown protein	6.71	0.0054
sll7090		unknown protein	6.6696	0.0001
slr6016		unknown protein	6.4649	0.0062
slr6075		unknown protein	6.4649	0.0062
slr1811		hypothetical protein	6.4609	0.0006
sll0293		unknown protein	6.2739	0.0001
ssl1300		hypothetical protein	6.0966	0.0024
ssl3335	secE	preprotein translocase SecE subunit	5.9159	0.0054
slr1173		hypothetical protein	5.6683	0.0049
slr5051		unknown protein	5.6272	0.0001
slr0489		unknown protein	5.411	0.0001
slr1240		unknown protein	5.3644	0
slr1218	ycf39	hypothetical protein YCF39	5.3484	0.0014
slr1083		hypothetical protein	5.346	0
slr6012		unknown protein	5.3169	0
slr6071		unknown protein	5.3169	0
slr1812		hypothetical protein	5.305	0.0015
slr0686		hypothetical protein	5.2447	0.008
sll1583		unknown protein	5.2358	0
ssr2754		hypothetical protein	5.1921	0.0093
sll0520	ndhI	NADH dehydrogenase subunit NdhI	5.1546	0.0001
slr1906		hypothetical protein	5.0993	0.0012
sll1942		unknown protein	4.9279	0.0005
ssr6048		unknown protein	4.8859	0.0009
sll0756		unknown protein	4.8032	0.0013
sll0024		unknown protein	4.7003	0.0058
slr1611		hypothetical protein	4.6085	0.0002
slr1712		hypothetical protein	4.5838	0.0004
sll1214		hypothetical protein YCF59	4.5587	0
slr7088		hypothetical protein	4.5254	0.0007
sll7085		unknown protein	4.3961	0.0045
sll1254		hypothetical protein	4.3575	0.0014
slr0741		transcriptional regulator	4.356	0.0087
slr0103		unknown protein	4.317	0.0006
slr0653	sigA	principal RNA polymerase sigma factor SigA	4.2149	0
slr1169		unknown protein	4.2129	0.0046
slr1657		hypothetical protein	4.1846	0.0041
ssl1784	rps15	30S ribosomal protein S15	4.1593	0.0028
sll1286		transcriptional regulator	4.1379	0.0004
slr1444		hypothetical protein	4.0876	0.0001
slr1406		periplasmic protein, function unknown	4.0856	0.0058
slr2073		hypothetical protein YCF50	4.0718	0.0002
slr1583		hypothetical protein	3.9513	0.0002
sll7089		unknown protein	3.9463	0.005
slr0011	rbcX	possible Rubisco chaperonin	3.9258	0
sll0271	nusB	N utilization substance protein B homolog	3.9033	0.0042
slr0474	rcp1	two-component response regulator CheY subfamily, regulator for phytochrome 1 (Cph1)	3.8711	0.0003
slr6047		hypothetical protein	3.8269	0.0033
slr1082		unknown protein	3.8109	0.0003
slr1815		hypothetical protein	3.8013	0.0021
slr1081		hypothetical protein	3.726	0.0002
slr2053		putative hydrolase	3.7232	0.0025
ssl3436	rpl29	50S ribosomal protein L29	3.6729	0.0089
slr2017	pilA11	type 4 pilin-like protein, essential for motility	3.6524	0.0003
sll1356	glgP	glycogen phosphorylase	3.6499	0.0005
slr1924	pbp7	D-alanyl-D-alanine carboxypeptidase, periplasmic protein	3.6451	0.0032
sll0872		unknown protein	3.6022	0.0018
sll1181	hlyD	similar to hemolysin secretion protein	3.5899	0.0003
sll1805	rpl16	50S ribosomal protein L16	3.5741	0.0018
slr0623	trxA	thioredoxin	3.5535	0.0006
sll7075		unknown protein	3.5133	0.0074
sll0981		unknown protein	3.4974	0.0041
sll1651		hypothetical protein	3.4663	0.0033
slr2052		hypothetical protein	3.4461	0.0003
slr6001		two-component hybrid sensor and regulator	3.4289	0.0011
slr1077	gumH	probable glycosyltransferase	3.3938	0.0004
sll1784		periplasmic protein, function unknown	3.373	0.0005
slr1495		hypothetical protein	3.3681	0.0022
slr1115		probable methyltransferase	3.3312	0.0037
slr1079		unknown protein	3.3217	0.002
sll0083	gmhA	phosphoheptose isomerase	3.2691	0.0079
slr1377	lepB	leader peptidase I (signal peptidase I)	3.2274	0.0098
slr5119		hypothetical protein	3.2244	0.0013
slr1376		hypothetical protein	3.2228	0.0034
sll0543		hypothetical protein	3.2132	0.0019
slr0012	rbcS	ribulose bisphosphate carboxylase small subunit	3.1624	0.0006
slr1556		2-hydroxyacid dehydrogenase homolog	3.1477	0.0057
slr2016	pilA10	type 4 pilin-like protein, essential for motility	3.1003	0.0039
slr1072		GDP-D-mannose dehydratase	3.0961	0.0058
slr0708		periplasmic protein, function unknown	3.0509	0.0037
sll1341		bacterioferritin	3.0346	0.0099
sll1766		hypothetical protein	3.0027	0.0034
slr5118		hypothetical protein	2.9966	0.0059
slr1437		unknown protein	2.9773	0.0027
sll0535	clpX	ATP-dependent Clp protease ATPase subunit	2.9385	0.006
sll1581		hypothetical protein	2.9366	0.0085
sll1785		periplasmic protein, function unknown	2.9295	0.0019
sll1414		hypothetical protein	2.9121	0.005
slr1944		periplasmic protein, function unknown	2.8708	0.0032
slr2046		unknown protein	2.8705	0.0016
ssl3437	rps17	30S ribosomal protein S17	2.8372	0.0038
slr1410		periplasmic WD-repeat protein	2.8163	0.0082
sll1222		hypothetical protein	2.7585	0.0043
slr0680		hypothetical protein	2.6573	0.0094
sll0446		unknown protein	2.6504	0.0047
sll0767	rpl20	50S ribosomal protein L20	2.555	0.0085
slr1028		unknown protein	2.4656	0.0073
sll0830	fus	elongation factor EF-G	2.454	0.0094
slr1253		unknown protein	0.387	0.0088
sll1564	leuA	putative lyase	0.3845	0.0072
slr1516	sodB	superoxide dismutase	0.3836	0.0046
sll1382	petF	ferredoxin, petF-like protein	0.3825	0.0042
sll1586		unknown protein	0.379	0.0084
slr0469	rps4	30S ribosomal protein S4	0.3759	0.0058
slr0067	MRP	MRP protein homolog	0.3754	0.0097
sll0382		hypothetical protein	0.3683	0.0081
slr1722	guaB	inosine-5'-monophosphate dehydrogenase	0.3653	0.0067
sll0654	phoA	alkaline phosphatase	0.3636	0.0073
sll1434	mrcA	penicillin-binding protein	0.3632	0.0033
slr1676		hypothetical protein	0.359	0.0089
sll0037		hypothetical protein	0.3583	0.0084
sll0048		unknown protein	0.3567	0.0056
slr1249	pstA	phosphate transport system permease protein PstA homolog	0.3566	0.0031
sll0141		hypothetical protein	0.356	0.0053
ssl1762		hypothetical protein	0.3542	0.0069
slr0453		hypothetical protein	0.353	0.0032
sll1703	sppA1	protease IV	0.3527	0.0034
slr1917		hypothetical protein	0.351	0.0059
slr1247	pstS	phosphate-binding periplasmic protein precursor (PBP)	0.3502	0.0024
slr2057		water channel protein	0.3427	0.0057
sll1024		hypothetical protein	0.3371	0.0037
sll1654		hypothetical protein	0.3364	0.0014
sll0098		hypothetical protein	0.3352	0.0036
sll0031		hypothetical protein	0.3346	0.0079
sll1641	gad	glutamate decarboxylase	0.3319	0.0038
slr1413		hypothetical protein	0.3283	0.0012
slr0033		glutamyl-tRNA(Gln) amidotransferase subunit C	0.3271	0.0069
slr0249		hypothetical protein	0.3267	0.0053
sll1025		hypothetical protein	0.3253	0.0018
slr1599		hypothetical protein	0.3244	0.0084
sll0170	dnaK2	DnaK protein 2, heat shock protein 70, molecular chaperone	0.3237	0.0007
slr0056	chlG	chlorophyll a synthase	0.3234	0.0028
sll0064		periplasmic protein, putative polar amino acid transport system substrate-binding protein	0.3226	0.0061
sll1031	ccmM	carbon dioxide concentrating mechanism protein CcmM, putative carboxysome structural protein	0.3209	0.0027
slr0606		hypothetical protein	0.3195	0.0047
ssr2227		putative transposase	0.3194	0.0036
slr0646	dacB	probable D-alanyl-D-alanine carboxypeptidase	0.3134	0.0032
slr0689		hypothetical protein	0.3113	0.0043
slr0418	DevT	putative transcripton factor DevT homolog	0.3111	0.0045
sll1655	birA	similar to biotin [acetyl-CoA-carboxylase] ligase	0.3103	0.0003
ssr2799	rpl27	50S ribosomal protein L27	0.3094	0.0014
sll0595		unknown protein	0.3087	0.0094
sll1760		homoserine kinase	0.3075	0.0074
slr0270		hypothetical protein	0.3039	0.0048
slr1665	dapF	diaminopimelate epimerase	0.3029	0.0023
sll1327		ATP synthase gamma chain	0.3022	0.0045
sll1321		hypothetical protein	0.3016	0.004
sll1323	atpG	ATP synthase subunit b' of CF(0)	0.3003	0.0083
slr0935		hypothetical protein	0.2986	0.0041
slr0897		probable endoglucanase	0.2974	0.0004
slr0454	acrB	RND multidrug efflux transporter	0.2967	0.0024
slr1515	ictB	putative membrane protein required for bicarbonate uptake	0.2954	0.0027
slr1656	murG	UDP-N-acetylglucosamine--N-acetylmuramyl-(pentap eptide) pyrophosphoryl -undecaprenol N-acetylglucosamine transferase	0.2894	0.0038
sll0148		hypothetical protein	0.2869	0.0012
slr1672	glpK	glycerol kinase	0.2864	0.001
slr0721		malic enzyme	0.2848	0.0086
slr0579		unknown protein	0.2843	0.0004
sll0408		peptidyl-prolyl cis-trans isomerase	0.2821	0.0011
sll0594		transcriptional regulator	0.2795	0.0001
slr1867	trpD	anthranilate phosphoribosyltransferase	0.2781	0.0013
sll8034		2-nitropropane dioxygenase	0.2779	0.0032
sll0549		hypothetical protein	0.2775	0.0093
ssl3093	cpcD	phycobilisome small rod linker polypeptide	0.2762	0.0022
sll1498	pyrA	carbamoyl-phosphate synthase small chain	0.2748	0.0032
slr0476		unknown protein	0.2688	0.0003
slr0394	pgk	phosphoglycerate kinase	0.2656	0.0004
slr0617		unknown protein	0.2599	0.001
sll0726	pgm	phosphoglucomutase	0.2587	0.0005
sll1883	argJ	arginine biosynthesis bifunctional protein ArgJ	0.258	0.0002
sll0982		unknown protein	0.2575	0.006
slr1804		unknown protein	0.2558	0.0002
slr1895		hypothetical protein	0.2536	0.0008
sll0185		hypothetical protein	0.2532	0.0001
sll0846		hypothetical protein	0.2494	0
sll0383	cbiM	cobalamin biosynthesis protein M	0.2471	0.0093
slr0852		hypothetical protein	0.2464	0.0007
slr1109	ank	similar to ankyrin	0.2461	0.0004
sll0481		unknown protein	0.2438	0.0022
sll8002		hypothetical protein	0.2433	0.0008
sll1086		unknown protein	0.2432	0.0001
sll1797		hypothetical protein YCF21	0.2379	0.003
slr1185	petC2	cytochrome b6-f complex alternative iron-sulfur subunit (Rieske iron sulfur protein)	0.2333	0.0048
slr1248	pstC	phosphate transport system permease protein PstC homolog	0.2318	0
sll1578	cpcA	phycocyanin alpha subunit	0.2317	0.0005
sll0798	hik30	Ni(II)-sensor and/or redox sensor, two-component sensor histidine kinase	0.2317	0.0015
sll1852	ndkR	nucleoside diphosphate kinase	0.2315	0.0002
sll1234	ahcY	adenosylhomocysteinase	0.2307	0.0002
sll0528		hypothetical protein	0.2289	0.0016
slr0787		hypothetical protein	0.2287	0.0008
slr0597	purH	phosphoribosyl aminoimidazole carboxy formyl formyltransferase/inosinemonophosphate cyclohydrolase (PUR-H(J))	0.2252	0
sll1127	menB	1,4-dihydroxy-2-naphthoate synthase	0.225	0
sll1702		hypothetical protein YCF51	0.2243	0.0001
sll1483		periplasmic protein, similar to transforming growth factor induced protein	0.2235	0.0001
slr0095		O-methyltransferase	0.2211	0.0022
sll0684	pstB	phosphate transport ATP-binding protein PstB homolog	0.2195	0.0013
slr1330	atpE	ATP synthase epsilon chain of CF(1)	0.2177	0.0005
slr0967		hypothetical protein	0.2177	0.0003
sll1325	atpD	ATP synthase delta chain of CF(1)	0.2163	0.0004
slr0884	gap1	glyceraldehyde 3-phosphate dehydrogenase 1 (NAD+)	0.2139	0.0079
slr0896	prqA	multi-drug efflux transporter	0.209	0.0079
sll0844		tRNA (5-methylaminomethyl-2-thiouridylate)-methyltransferase	0.2082	0
sll0683	pstB	phosphate transport ATP-binding protein PstB homolog	0.2064	0.0003
sll1167		unknown protein	0.2041	0.0065
slr0989		hypothetical protein	0.2026	0.0002
ssr3188		hypothetical protein	0.2006	0.0026
sll0939		hypothetical protein	0.1987	0.0013
slr1394		hypothetical protein	0.1981	0.0003
slr1285	hik34	two-component sensor histidine kinase	0.1969	0
slr8037		probable acetyltransferase	0.1958	0.0025
slr0072		glucose inhibited division protein B	0.1923	0.0067
slr0271		unknown protein	0.1852	0
slr8044		unknown protein	0.1843	0.0089
slr0273		unknown protein	0.1803	0.0001
sll1541		hypothetical protein	0.1788	0
slr1677		hypothetical protein	0.1784	0.0005
slr0526	panB	3-methyl-2-oxobutanoate hydroxymethyltransferase	0.1773	0.001
sll1281	psbZ	photosystem II PsbZ protein	0.1737	0.0004
sll0416	csp60	60 kDa chaperonin 2, GroEL2, molecular chaperone	0.173	0
slr1603		hypothetical protein	0.1722	0
slr2135	hupE	hydrogenase accessory protein HupE	0.1714	0.0001
slr1990		hypothetical protein	0.1696	0.0045
slr0895	prqR	transcriptional regulator	0.1657	0.0001
ssl2598	psbH	photosystem II PsbH protein	0.1617	0.0002
sll0254	crtL	probable phytoene dehydrogenase Rieske iron-sulfur component	0.161	0.0003
sll1577	cpcB	phycocyanin beta subunit	0.1595	0.0006
sll0482		unknown protein	0.1579	0
sll1580	cpcC1	phycobilisome rod linker polypeptide	0.1535	0
slr1805	hik16	two-component sensor histidine kinase	0.148	0.0001
slr8038		WD-repeat protein	0.1464	0
slr0272		unknown protein	0.1462	0
sll0630		unknown protein	0.1424	0.0012
slr1291	ndhD2	NADH dehydrogenase subunit 4	0.142	0
sll1853		unknown protein	0.1419	0.0018
sll1579	cpcC2	phycobilisome rod linker polypeptide	0.1419	0
ssl3364	cp12	CP12 polypeptide	0.133	0.0005
sll0938		aspartate transaminase	0.1173	0
sll0901	purE	phosphoribosylaminoimidazole carboxylase	0.115	0.0009
slr0093	dnaJ	DnaJ protein, heat shock protein 40, molecular chaperone	0.1099	0
slr1655	psaL	photosystem I subunit XI	0.1053	0
sll1848	plsC	putative acyltransferas	0.0958	0
slr1452	sbpA	sulfate transport system substrate-binding protein	0.0926	0.0015
sll0680	pstS	phosphate-binding periplasmic protein precursor (PBP)	0.0715	0
slr0601		unknown protein	0.0621	0.0034
sll1514	hspA	16.6 kDa small heat shock protein, molecular chaperone	0.0491	0
slr0636		probable cobalamin [5'-phosphate] synthase	0.0378	0.0003
sll0682	pstA	phosphate transport system permease protein PstA homolog	0.0357	0
sll0681	pstC	phosphate transport system permease protein PstC homolog	0.0248	0
sll1796	petJ	cytochrome c553	0.0154	0
